# Supplementary material for: Disrupting Lipid Raft Microdomains to Block Polyploid Giant Cancer Cell Budding and Enhance Radiotherapy Response
Source: Adv Sci (Weinh). 2025 Dec 2;13(9):e19698. doi: 10.1002/advs.202519698 (PMC12904004; doi:10.1002/advs.202519698)
Supplement: Supplementary file 2 — Supplementary Table S1 [file ADVS-13-e19698-s001.xlsx]

## Sheet: Supplementary Table S1
Table S1. Sequences of sgRNAs
	sgRNA		Sequence (5’-3’)
ASAH1	Sg1	Sense	CACCGGCATGAATTGATGCTTGACA
		Antisense	AAACTGTCAAGCATCAATTCATGCC
	Sg2	Sense	CACCGACTTACCACCCTACAAAAGA
		Antisense	AAACTCTTTTGTAGGGTGGTAAGTC
SMPD2	Sg1	Sense	CACCGCTGCGAAGAAGGAACGGTCT
		Antisense	AAACAGACCGTTCCTTCTTCGCAGC
	Sg2	Sense	CACCGACCGCGGCCGTCGCTGGAGA
		Antisense	AAACTCTCCAGCGACGGCCGCGGTC
FLOT1	Sg1	Sense	CACCGGAAGGCCGCCTATGACATCG
		Antisense	AAACCGATGTCATAGGCGGCCTTCC
	Sg2	Sense	CACCGGAAAAGGTTTACACTCGCCA
		Antisense	AAACTGGCGAGTGTAAACCTTTTCC
FLOT2	Sg1	Sense	CACCGAGTGTCGGAGATACACCACC
		Antisense	AAACGGTGGTGTATCTCCGACACTC
	Sg2	Sense	CACCGAAACGTCGTCCTGCAGACCC
		Antisense	AAACGGGTCTGCAGGACGACGTTTC
CHMP4B	Sg1	Sense	CACCGTATCAACCATCGAGTTCCAG
		Antisense	AAACCTGGAACTCGATGGTTGATAC
	Sg2	Sense	CACCGCACGGCACCAAAAACAAGCG
		Antisense	AAACCGCTTGTTTTTGGTGCCGTGC
CHMP2A	Sg1	Sense	CACCGCCGTTTCCGGATTAAACGAC
		Antisense	AAACGTCGTTTAATCCGGAAACGGC
	Sg2	Sense	CACCGAAACTTGCGCACATAGCGCC
		Antisense	AAACGGCGCTATGTGCGCAAGTTTC
CHMP3	Sg1	Sense	CACCGCATGACGAACTGAACCCGTC
		Antisense	AAACGACGGGTTCAGTTCGTCATGC
	Sg2	Sense	CACCGATGACGAACTGAACCCGTCT
		Antisense	AAACAGACGGGTTCAGTTCGTCATC
ALIX	Sg1	Sense	CACCGCGGCCCTCGTAAGCTGTCCG
		Antisense	AAACCGGACAGCTTACGAGGGCCGC
	Sg2	Sense	CACCGCGTCCGCTGGACAAGCACGA
		Antisense	AAACTCGTGCTTGTCCAGCGGACGC
CHMP1B	Sg1	Sense	CACCGGTCCAGACGGCGGTGACGAT
		Antisense	AAACATCGTCACCGCCGTCTGGACC
	Sg2	Sense	CACCGTCACACTTGATCCCGAAGG
		Antisense	AAACCCTTCGGGATCAAGTGTGACC
TSG101	Sg1	Sense	CACCGCAGACCGTCCCACACAATCG
		Antisense	AAACCGATTGTGTGGGACGGTCTGC
	Sg2	Sense	CACCGACAATCCCTGTGCCTTATAG
		Antisense	AAACCTATAAGGCACAGGGATTGTC
HRS	Sg1	Sense	CACCGACACGTCGCCTTGTATGCCC
		Antisense	AAACGGGCATACAAGGCGACGTGTC
	Sg2	Sense	CACCGTCGAGCGTCTCCTAGGTAAC
		Antisense	AAACGTTACCTAGGAGACGCTCGAC
