# Supplementary material for: Disrupting Lipid Raft Microdomains to Block Polyploid Giant Cancer Cell Budding and Enhance Radiotherapy Response
Source: Adv Sci (Weinh). 2025 Dec 2;13(9):e19698. doi: 10.1002/advs.202519698 (PMC12904004; doi:10.1002/advs.202519698)
Supplement: Supplementary file 3 — Supplementary Table S2 [file ADVS-13-e19698-s003.xls]

## Sheet: Supplementary Table S2
					Table S2. The information of patients
Patient_id	Age_Dx	Gender	Tumor_location	DistanceFromAV_cm	Rectal_location	PreCRT_clinical_T_stage	PreCRT_clinical_N_stage	PreCRT_clinical_M_stage	PreCRT_AJCC_classification	Neoadj_Radiation_Dose	Neoadj_Radiation_Fractions	Neoadj_Chemoagent	Neoadj_ChemoCycles	TumorSize_cm	Histologic_type	Histologic_Grade	TRG_AJCC_8th	Pathological_T_stage	Pathological_N_stage	Pathological_M_stage	Molecular_subtype
1	73	Male	Rectum	4	Lower(<=4)	4b	1	0	IIIC	53Gy	25	NA	NA	3.5×3.1×1.5	adenocarcinoma	G2	1	2	0	0	MSI-L
2	45	Male	Rectum	12	Upper(>8)	4a	2	0	IIIC	51Gy	25	NA	NA	3.8×1.5×1.2	adenocarcinoma	G1	1	2	0	0	MSI-L，HER-2
3	32	Male	Rectum	7	Middle(4-8)	3	2	0	III	51Gy	25	Capecitabine	5	2×2×1	adenocarcinoma	NA	1	2	0	0	NA
4	71	Male	Rectum	10	Upper(>8)	3	1a	0	IIIB	53Gy	25	Capecitabine	5	2×1.6×1.5	adenocarcinoma	G1	1	3	1	0	MSI-L
5	76	Female	Rectum	6	Middle(4-8)	3	1c	0	IIIB	51Gy	25	Capecitabine	4	4×3×1.5	adenocarcinoma	G2	1	3	1c	0	MSI-L，HER-2
6	75	Male	Rectum	6.3	Middle(4-8)	3	2	0	III	50Gy	25	Capecitabine	4	3.1×1.5×1	adenocarcinoma	NA	1	1	0	0	NA
7	42	Female	Rectum	3	Lower(<=4)	3	2b	0	IIIB	53Gy	25	-	-	2*2*1.5	adenocarcinoma	G2	1	1	0	0	MSI-L
8	49	Male	Rectum	5	Middle(4-8)	3	2a	0	IIIB	52Gy	25	Capecitabine	5	3*2*1	adenocarcinoma	G3	1	2	0	0	MSI-L
9	39	Female	Rectum	4	Middle(4-8)	4a	1a	0	IIIB	53Gy	25	Capecitabine	5	3.5*3*1	adenocarcinoma	G1-G2	2	3	0	0	MSI-L
10	61	Male	Rectum	4.5	Middle(4-8)	3	2a	0	IIIB	53Gy	25	Capecitabine	5	NA	adenocarcinoma	G2	1	2	0	0	MSI-L
